# Supplementary material for: Umbilical-Cord-Derived Mesenchymal Stromal Cells Modulate 26 Out of 41 T Cell Subsets from Systemic Sclerosis Patients
Source: Biomedicines. 2023 Apr 30;11(5):1329. doi: 10.3390/biomedicines11051329 (PMC10215673; doi:10.3390/biomedicines11051329)
Supplement: Supplementary file 1 [file biomedicines-11-01329-s001.zip]

Archive with 1 entries (1 files):
- biomedicines-2313461-supplementary.xlsx
