# Supplementary material for: Umbilical-Cord-Derived Mesenchymal Stromal Cells Modulate 26 Out of 41 T Cell Subsets from Systemic Sclerosis Patients
Source: Biomedicines. 2023 Apr 30;11(5):1329. doi: 10.3390/biomedicines11051329 (PMC10215673; doi:10.3390/biomedicines11051329)
Supplement: Supplementary file 1 [file biomedicines-11-01329-s001.zip › biomedicines-2313461-supplementary.xlsx]

## Sheet: Laranjeira 2023; Suppl Mat 1
			All CD4+ T cells																																				CD4+ T cells (non-Treg CXCR5-)
Participant Identification	Autoantibody Profile		%CD4+ CD25+				%CD4+ HLA-DR+				%CD4+ CXCR3+CCR6-				%CD4+ CCR6+CXCR3-				%CD4+ CXCR3+CCR6+				%CD4+ CXCR3-CCR6-				% CD4+ Treg				% Tfh				% CD4+ non-Treg CXCR5-				% LyT CD4+ non-Treg CXCR5- CD25+				% Ly T CD4+ non-Treg CXCR5- HLA-DR+				% CD4+ non-Treg CXCR5- CXCR3+
Culture conditions		PBMC	PBMC + MSC	PBMC + MSC + PHA	PBMC + PHA	PBMC	PBMC + MSC	PBMC + MSC + PHA	PBMC + PHA	PBMC	PBMC + MSC	PBMC + MSC + PHA	PBMC + PHA	PBMC	PBMC + MSC	PBMC + MSC + PHA	PBMC + PHA	PBMC	PBMC + MSC	PBMC + MSC + PHA	PBMC + PHA	PBMC	PBMC + MSC	PBMC + MSC + PHA	PBMC + PHA	PBMC	PBMC + MSC	PBMC + MSC + PHA	PBMC + PHA	PBMC	PBMC + MSC	PBMC + MSC + PHA	PBMC + PHA	PBMC	PBMC + MSC	PBMC + MSC + PHA	PBMC + PHA	PBMC	PBMC + MSC	PBMC + MSC + PHA	PBMC + PHA	PBMC	PBMC + MSC	PBMC + MSC + PHA	PBMC + PHA	PBMC	PBMC + MSC	PBMC + MSC + PHA	PBMC + PHA
HC 1		11	15	31	41	8.25	16	19	40	17	14	15	29	0.64	6.66	4.08	0.61	0.22	4.27	1.97	2.35	81	75	79	68	5.4	4.6	1.06	1.15	10	9.72	9.63	10	84.6	85	81	87	4.85	7.73	22	38	5.83	15	17	39	16	13	14	29
HC 2		14	18	42	53	8.56	8.1	16	42	14	14	19	26	12	11	8.07	5	3.75	4.53	3.24	2.27	71	70	70	67	4.96	4.78	2.43	2.69	19	17	17	15	77	78	81	82	6.63	8.49	37	49	8.31	7.3	17	43	12	13	19	26
HC 4		12	15	25	28	5.33	6.28	9.45	25	7.45	7.79	6.92	16	3.95	4.83	3.5	3.61	2.14	2.94	2.08	2.97	86	84	88	78	7.72	8.06	6.69	2.47	6.46	6.46	6.21	7.46	86	85	87	90	4.21	5.57	17	27	5.31	5.2	8.32	24	6.09	6.31	5.64	15
HC 5		12	16	24	40	14	18	22	46	20	24	19	31	6.28	10	8.62	3.39	7.91	10	5.44	4.02	65	56	67	62	5.03	6.12	1.24	1.81	15	15	14	14	80	79	84	84	5.68	5.86	21	34	14	16	22	44	18	23	17	29
HC 6		8.04	11	41	35	7.23	7.76	19	28	15	19	26	31	2.92	3.24	2.24	1.46	1.87	2.53	1.85	1.56	80	75	69	66	4.21	3.9	1.19	1.67	9.73	11	12	11	86	85	87	87	2.43	5.61	11	34	8.24	6.3	16	29	14	18	26	30
HC 7		8.93	13	31	36	7.08	8.23	13	37	33	35	36	42	6.53	6.11	4.81	2.3	5.47	8.02	5.32	1.62	56	51	54	55	4.49	4.55	1.92	1.05	12	13	13	14	84	83	85	85	3.36	8.55	28	33	6.58	7.02	13	36	31	34	34	40
SSc 1	Anti-Scl-70	12	15	21	32	19	12	22	40	21	21	25	36	11	8.05	3.82	3.8	12	7.5	3.38	3.83	56	63	68	56	2.46	2.71	1.69	1.79	15	15	13	14	83	83	85	85	10	11	22	29	18	13	23	41	20	19	23	35
SSc 2	Anti-Scl-70	18	31	43	58	17	7.95	16	31	13	17	24	33	0.19	7.11	6.29	0.4	0.29	6.85	6.13	1.25	86	69	64	66	7.39	10	0.97	1.37	9.97	10	10	7.98	82.64	80	69	71	10	22	26	45	16	7.41	14	26	14	19	24	25
SSc 3	ACA	22	21	27	16	17	17	24	31	8.77	8.13	10	9.16	1.06	10	9.08	1.06	0.91	2.07	2.83	0.82	89	80	78	89	2.48	3.4	5.28	4.48	14	14	14	11	83.52	82	78	84.52	18	11	23	10	17	16	20	30	8.02	7.12	8.26	7.74
SSc 4	Anti-Scl-70	13	18	25	24	22	20	23	35	18	21	26	29	0.36	11	7.32	0.68	0.78	11	6.48	1.2	81	57	61	69	4.4	4.79	7.04	7.04	17	17	15	15	79	78.21	77.96	77.96	5.81	11	13	18	22	21	21	34	14	18	21	27
SSc 5	ACA	15	18	53	64	8.26	7	9.14	22	16	17	18	31	2.68	3.21	2.68	1.17	0.88	0.88	0.82	1.01	81	79	79	67	5.08	5.37	1.03	2.14	9.52	9.64	12	17	85	85	87	81	12	13	49	60	8.33	7.15	8.11	25	17	17	18	31
SSc 6	Anti-Scl-70	10	24	32	42	7.88	6.76	8.19	40	10	16	14	27	7.88	12	10	3	3.45	8.63	6.69	2.04	79	63	69	68	3.24	3.68	2.31	1.59	15	17	18	15	82	79	80	84	7	15	26	37	6.56	6.13	7.12	37	8.73	15	13	25
SSc 7	ACA	22	25	21	24	7.63	5.38	9.47	25	22	19	23	27	3.82	3.97	4.55	1.31	2.29	1.91	2.59	0.71	72	75	70	71	2.53	3.36	2.76	2.39	4.73	4.61	4.45	4.1	93	92	93	94	18	21	17	24	6.22	4.37	8.13	26	21	18	23	26
SSc 8	ACA	31	39	39	37	64	45	69	86	29	31	39	48	1.72	3.46	4.08	0.62	7.93	8.42	12	10	62	57	44	42	1.56	5.22	2.29	2.67	18	12	15	15	80	83	82	82	26	33	34	29	65	48	71	87	30	33	42	50
SSc 9	Anti-Scl-70	20	27	30	31	22	27	35	46	16	13	12	15	12	8.94	4.66	3.83	4.42	7.34	4.72	4.54	68	71	78	77	4.25	4.32	2	1.95	27	17	15	11	69	79	83	87	18	21	28	24	23	26	35	39	13	11	10	12
HC Mean		10.995	14.6667	32.3333	38.8333	8.40833	10.7283	16.4083	36.3333	17.7417	18.965	20.32	29.1667	5.38667	6.97333	5.22	2.72833	3.56	5.38167	3.31667	2.465	73.1667	68.5	71.1667	66	5.30167	5.335	2.42167	1.80667	12.0317	12.03	11.9733	11.91	82.9333	82.5	84.1667	85.8333	4.52667	6.96833	22.6667	35.8333	8.045	9.47	15.5533	35.8333	16.1817	17.885	19.2733	28.1667
HC Standard Deviation		2.193	2.42212	7.68548	8.32867	2.96459	4.94805	4.58044	8.21381	8.55456	9.55674	9.89416	8.42417	3.91205	2.99165	2.56862	1.59092	2.77974	2.97808	1.67462	0.922751	11.3034	12.5658	11.5138	7.56307	1.25691	1.52089	2.15582	0.669736	4.42354	3.79169	3.71851	2.91764	3.64783	3.20936	2.71416	2.78687	1.53076	1.44403	9.0037	7.3598	3.16553	4.7374	4.57789	7.93515	8.33079	9.67033	9.80858	8.03534
SSc Mean		18.1111	24.2222	32.3333	36.4444	20.53	16.4544	23.9778	39.5556	17.0856	18.1256	21.2222	28.3511	4.52333	7.52667	5.83111	1.76333	3.66111	6.06667	5.07111	2.82222	74.8889	68.2222	67.8889	67.2222	3.71	4.76111	2.81889	2.82444	14.4689	12.9167	12.9389	12.2311	81.9067	82.3567	81.6622	82.9422	13.8678	17.5556	26.4444	30.6667	20.2344	16.5622	23.04	38.3333	16.1944	17.4578	20.2511	26.5267
SSc Standard Deviation		6.50854	7.46287	10.7819	15.9382	17.3141	12.9282	19.0292	18.9942	6.33114	6.28764	8.92717	11.3128	4.59581	3.32525	2.51037	1.38475	3.95647	3.55121	3.27815	3.01987	11.1405	8.7718	10.9937	12.9979	1.78529	2.16259	2.03041	1.82575	6.28754	4.25175	3.89019	4.12446	6.28134	4.27521	6.71095	6.31152	6.55666	7.4012	10.4297	14.9499	17.9347	13.8742	20.1153	19.1964	6.81169	7.08633	10.0577	12.3082
SSc ACA subgroup Mean		22.5	25.75	35	35.25	24.2225	18.595	27.9025	41	18.9425	18.7825	22.5	28.79	2.32	5.16	5.0975	1.04	3.0025	3.32	4.56	3.135	76	72.75	67.75	67.25	2.9125	4.3375	2.84	2.92	11.5625	10.0625	11.3625	11.775	85.38	85.5	85	85.38	18.5	19.5	30.75	30.75	24.1375	18.88	26.81	42	19.005	18.78	22.815	28.685
SSc ACA subgroup Standard Deviation		6.55744	9.28709	14.1421	21.0297	26.8609	18.338	28.2608	30.2324	8.61471	9.41573	12.2338	15.9421	1.201	3.24213	2.77126	0.298105	3.3502	3.44065	5.04034	4.57834	11.6333	10.7199	16.3376	19.3628	1.51225	1.10744	1.78312	1.06229	5.7224	4.04829	4.77413	5.69232	5.49584	4.50925	6.48074	5.93444	5.74456	9.98332	14.0564	21.093	27.6381	20.0366	29.9876	30.0777	9.12068	10.6762	14.179	17.3742
SSc anti-Scl-70 subgroup Mean		14.6	23	30.2	37.4	17.576	14.742	20.838	38.4	15.6	17.6	20.2	28	6.286	9.42	6.418	2.342	4.188	8.264	5.48	2.572	74	64.6	68	67.2	4.348	5.1	2.802	2.748	16.794	15.2	14.2	12.596	79.128	79.842	78.992	80.992	10.162	16	23	30.6	17.112	14.708	20.024	35.4	13.946	16.4	18.2	24.8
SSc anti-Scl-70 subgroup Standard Deviation		4.219	6.5192	8.34865	13.1833	5.82056	8.59167	9.87376	5.68331	4.27785	3.43511	6.64831	8.06226	5.6941	2.03692	2.42389	1.68126	4.70199	1.66257	1.40305	1.53041	12.0208	5.54977	6.44205	7.52994	1.87472	2.84794	2.42068	2.40913	6.26915	3.03315	2.94958	3.05714	5.87724	1.87612	6.20647	6.52383	4.7546	5.2915	6	10.6442	6.55612	8.61479	10.451	5.85662	4.02363	3.43511	6.30079	8.25833
			All CD4+ T cells																																				CD4+ T cells (non-Treg CXCR5-)
Participant Identification	Autoantibody Profile		%CD4+ CD25+				%CD4+ HLA-DR+				%CD4+ CXCR3+CCR6-				%CD4+ CCR6+CXCR3-				%CD4+ CXCR3+CCR6+				%CD4+ CXCR3-CCR6-				% CD4+ Treg				% Tfh				% CD4+ non-Treg CXCR5-				% LyT CD4+ non-Treg CXCR5- CD25+				% Ly T CD4+ non-Treg CXCR5- HLA-DR+				% CD4+ non-Treg CXCR5- CXCR3+
Ratio			Ratio PBMC+MSC / PBMC	Ratio PBMC+PHA / PBMC	Ratio PBMC+MSC +PHA / PBMC+PHA		Ratio PBMC+MSC / PBMC	Ratio PBMC+PHA / PBMC	Ratio PBMC+MSC +PHA / PBMC+PHA		Ratio PBMC+MSC / PBMC	Ratio PBMC+PHA / PBMC	Ratio PBMC+MSC +PHA / PBMC+PHA		Ratio PBMC+MSC / PBMC	Ratio PBMC+PHA / PBMC	Ratio PBMC+MSC +PHA / PBMC+PHA		Ratio PBMC+MSC / PBMC	Ratio PBMC+PHA / PBMC	Ratio PBMC+MSC +PHA / PBMC+PHA		Ratio PBMC+MSC / PBMC	Ratio PBMC+PHA / PBMC	Ratio PBMC+MSC +PHA / PBMC+PHA		Ratio PBMC+MSC / PBMC	Ratio PBMC+PHA / PBMC	Ratio PBMC+MSC +PHA / PBMC+PHA		Ratio PBMC+MSC / PBMC	Ratio PBMC+PHA / PBMC	Ratio PBMC+MSC +PHA / PBMC+PHA		Ratio PBMC+MSC / PBMC	Ratio PBMC+PHA / PBMC	Ratio PBMC+MSC +PHA / PBMC+PHA		Ratio PBMC+MSC / PBMC	Ratio PBMC+PHA / PBMC	Ratio PBMC+MSC +PHA / PBMC+PHA		Ratio PBMC+MSC / PBMC	Ratio PBMC+PHA / PBMC	Ratio PBMC+MSC +PHA / PBMC+PHA		Ratio PBMC+MSC / PBMC	Ratio PBMC+PHA / PBMC	Ratio PBMC+MSC +PHA / PBMC+PHA
HC 1			1.36364	3.72727	0.756098		1.93939	4.84848	0.475		0.823529	1.70588	0.517241		10.4062	0.953125	6.68852		19.4091	10.6818	0.838298		0.925926	0.839506	1.16176		0.851852	0.212963	0.921739		0.972	1	0.963		1.00473	1.02837	0.931034		1.59381	7.83505	0.578947		2.5729	6.68954	0.435897		0.8125	1.8125	0.482759
HC 2			1.28571	3.78571	0.792453		0.946262	4.90654	0.380952		1	1.85714	0.730769		0.916667	0.416667	1.614		1.208	0.605333	1.42731		0.985915	0.943662	1.04478		0.96371	0.542339	0.903346		0.894737	0.789474	1.13333		1.01299	1.06494	0.987805		1.28054	7.39065	0.755102		0.87846	5.17449	0.395349		1.08333	2.16667	0.730769
HC 4			1.25	2.33333	0.892857		1.17824	4.69043	0.378		1.04564	2.14765	0.4325		1.22278	0.913924	0.969529		1.37383	1.38785	0.700337		0.976744	0.906977	1.12821		1.04404	0.319948	2.7085		1	1.1548	0.83244		0.988372	1.04651	0.966667		1.32304	6.4133	0.62963		0.979284	4.51977	0.346667		1.03612	2.46305	0.376
HC 5			1.33333	3.33333	0.6		1.28571	3.28571	0.478261		1.2	1.55	0.612903		1.59236	0.539809	2.54277		1.26422	0.508217	1.35323		0.861538	0.953846	1.08065		1.2167	0.359841	0.685083		1	0.933333	1		0.9875	1.05	1		1.03169	5.98592	0.617647		1.14286	3.14286	0.5		1.27778	1.61111	0.586207
HC 6			1.36816	4.35323	1.17143		1.07331	3.87275	0.678571		1.26667	2.06667	0.83871		1.10959	0.5	1.53425		1.35294	0.834225	1.1859		0.9375	0.825	1.04545		0.926366	0.396675	0.712575		1.13052	1.13052	1.09091		0.988372	1.01163	1		2.30864	13.9918	0.323529		0.764563	3.51942	0.551724		1.28571	2.14286	0.866667
HC 7			1.45577	4.03135	0.861111		1.16243	5.22599	0.351351		1.06061	1.27273	0.857143		0.935681	0.352221	2.0913		1.46618	0.296161	3.28395		0.910714	0.982143	0.981818		1.01336	0.233853	1.82857		1.08333	1.16667	0.928571		0.988095	1.0119	1		2.54464	9.82143	0.848485		1.06687	5.47112	0.361111		1.09677	1.29032	0.85
SSc 1	Anti-Scl-70		1.25	2.66667	0.65625		0.631579	2.10526	0.55		1	1.71429	0.694444		0.731818	0.345455	1.00526		0.625	0.319167	0.882507		1.125	1	1.21429		1.10163	0.727642	0.944134		1	0.933333	0.928571		1	1.0241	1		1.1	2.9	0.758621		0.722222	2.27778	0.560976		0.95	1.75	0.657143
SSc 2	Anti-Scl-70		1.72222	3.22222	0.741379		0.467647	1.82353	0.516129		1.30769	2.53846	0.727273		37.4211	2.10526	15.725		23.6207	4.31034	4.904		0.802326	0.767442	0.969697		1.35318	0.185386	0.708029		1.00301	0.800401	1.25313		0.968054	0.859148	0.971831		2.2	4.5	0.577778		0.463125	1.625	0.538462		1.35714	1.78571	0.96
SSc 3	ACA		0.954545	0.727273	1.6875		1	1.82353	0.774194		0.927024	1.04447	1.0917		9.43396	1	8.56604		2.27473	0.901099	3.45122		0.898876	1	0.876404		1.37097	1.80645	1.17857		1	0.785714	1.27273		0.981801	1.01197	0.922858		0.611111	0.555556	2.3		0.941176	1.76471	0.666667		0.887781	0.965087	1.06718
SSc 4	Anti-Scl-70		1.38462	1.84615	1.04167		0.909091	1.59091	0.657143		1.16667	1.61111	0.896552		30.5556	1.88889	10.7647		14.1026	1.53846	5.4		0.703704	0.851852	0.884058		1.08864	1.6	1		1	0.882353	1		0.99	0.986835	1		1.89329	3.09811	0.722222		0.954545	1.54545	0.617647		1.28571	1.92857	0.777778
SSc 5	ACA		1.2	4.26667	0.828125		0.847458	2.66344	0.415455		1.0625	1.9375	0.580645		1.19776	0.436567	2.2906		1	1.14773	0.811881		0.975309	0.82716	1.1791		1.05709	0.42126	0.481308		1.01261	1.78571	0.705882		1	0.952941	1.07407		1.08333	5	0.816667		0.858343	3.0012	0.3244		1	1.82353	0.580645
SSc 6	Anti-Scl-70		2.4	4.2	0.761905		0.857868	5.07614	0.20475		1.6	2.7	0.518519		1.52284	0.380711	3.33333		2.50145	0.591304	3.27941		0.797468	0.860759	1.01471		1.1358	0.490741	1.45283		1.13333	1	1.2		0.963415	1.02439	0.952381		2.14286	5.28571	0.702703		0.934451	5.64024	0.192432		1.71821	2.86369	0.52
SSc 7	ACA		1.13636	1.09091	0.875		0.705111	3.27654	0.3788		0.863636	1.22727	0.851852		1.03927	0.342932	3.47328		0.834061	0.310044	3.64789		1.04167	0.986111	0.985915		1.32806	0.944664	1.15481		0.97463	0.866808	1.08537		0.989247	1.01075	0.989362		1.16667	1.33333	0.708333		0.702572	4.18006	0.312692		0.857143	1.2381	0.884615
SSc 8	ACA		1.25806	1.19355	1.05405		0.703125	1.34375	0.802326		1.06897	1.65517	0.8125		2.01163	0.360465	6.58065		1.06179	1.26103	1.2		0.919355	0.677419	1.04762		3.34615	1.71154	0.857678		0.666667	0.833333	1		1.0375	1.025	1		1.26923	1.11538	1.17241		0.738462	1.33846	0.816092		1.1	1.66667	0.84
SSc 9	Anti-Scl-70		1.35	1.55	0.967742		1.22727	2.09091	0.76087		0.8125	0.9375	0.8		0.745	0.319167	1.21671		1.66063	1.02715	1.03965		1.04412	1.13235	1.01299		1.01647	0.458824	1.02564		0.62963	0.407407	1.36364		1.14493	1.26087	0.954023		1.16667	1.33333	1.16667		1.13043	1.69565	0.897436		0.846154	0.923077	0.833333
HC Mean			1.34277	3.59404	0.845658		1.26422	4.47165	0.457023		1.06607	1.76668	0.664878		2.69722	0.612624	2.5734		4.34571	2.3856	1.46484		0.933056	0.908522	1.07378		1.00267	0.34427	1.2933		1.01343	1.02913	0.991376		0.995009	1.03556	0.980918		1.6804	8.57302	0.625557		1.23416	4.75287	0.431791		1.0987	1.91442	0.648734
HC Standard Deviation			0.0718318	0.704196	0.189627		0.349749	0.736634	0.120877		0.156086	0.328009	0.173218		3.78465	0.257262	2.0852		7.38006	4.0814	0.93572		0.0455791	0.0639541	0.0645772		0.124676	0.120204	0.810753		0.083382	0.149967	0.109675		0.0110449	0.0217962	0.0276813		0.609511	2.97394	0.178858		0.66941	1.31242	0.0807751		0.174991	0.426308	0.200287
SSc Mean			1.4062	2.30705	0.957069		0.816572	2.42156	0.562185		1.08989	1.70731	0.774832		9.40654	0.797716	5.88395		5.29788	1.26737	2.73517		0.923091	0.900344	1.02053		1.422	0.92739	0.978112		0.935542	0.921674	1.08992		1.00833	1.01733	0.984948		1.40368	2.79127	0.991712		0.827259	2.56317	0.547423		1.11135	1.66049	0.791189
SSc Standard Deviation			0.426731	1.34119	0.305915		0.22215	1.15177	0.20503		0.244304	0.612745	0.171514		14.303	0.713893	4.9895		8.07476	1.21511	1.79618		0.137522	0.140392	0.115483		0.734152	0.622213	0.281718		0.169367	0.364496	0.205184		0.0555563	0.105851	0.0428468		0.544709	1.80917	0.532406		0.193846	1.46467	0.23584		0.292103	0.58903	0.178037
SSc ACA subgroup Mean			1.13724	1.8196	1.11117		0.813924	2.27681	0.592693		0.980531	1.4661	0.834175		3.42065	0.534991	5.22764		1.29264	0.904976	2.27775		0.958802	0.872673	1.02226		1.77557	1.22098	0.918092		0.913475	1.06789	1.01599		1.00214	1.00017	0.996574		1.03259	2.00107	1.24935		0.810138	2.57111	0.529963		0.961231	1.42334	0.843111
SSc ACA subgroup Standard Deviation			0.131549	1.6436	0.396362		0.141263	0.861202	0.226607		0.101763	0.405289	0.209269		4.03144	0.312659	2.86819		0.661744	0.424132	1.47926		0.0639953	0.15196	0.126278		1.05624	0.65811	0.325738		0.165295	0.479703	0.236043		0.0247306	0.0321372	0.0619247		0.291087	2.02595	0.727942		0.109853	1.28367	0.251675		0.111039	0.393137	0.20069
SSc anti-Scl-70 subgroup Mean			1.62137	2.69701	0.833789		0.818692	2.53735	0.537778		1.17737	1.90027	0.727357		14.1953	1.0079	6.409		8.50207	1.55729	3.10111		0.894523	0.922481	1.01915		1.13914	0.692518	1.02613		0.953194	0.804699	1.14907		1.01328	1.03107	0.975647		1.70056	3.42343	0.785598		0.840956	2.55683	0.561391		1.23144	1.85021	0.749651
SSc anti-Scl-70 subgroup Standard Deviation			0.470119	1.0695	0.163082		0.289348	1.43499	0.20949		0.300127	0.723185	0.140179		18.2336	0.906491	6.54561		10.0598	1.60677	2.10588		0.18016	0.143954	0.121276		0.127309	0.54251	0.269568		0.189741	0.233762	0.180488		0.0751354	0.145271	0.0235032		0.531019	1.53097	0.223617		0.256074	1.74772	0.25137		0.347616	0.690481	0.168328
[truncated: 808 more columns]
